# Supplementary material for: A Systematic Review of Electronic Medical Record Driven Quality Measurement and Feedback Systems
Source: Int J Environ Res Public Health. 2022 Dec 23;20(1):200. doi: 10.3390/ijerph20010200 (PMC9819986; doi:10.3390/ijerph20010200)
Supplement: Supplementary file 1 [file ijerph-20-00200-s001.zip]

Archive with 1 entries (1 files):
- ijerph-2089010-supplementary.pdf
